# Supplementary material for: “If You Do Not Take the Medicine and Complete the Dose…It Could Cause You More Trouble”: Bringing Awareness, Local Knowledge and Experience into Antimicrobial Stewardship in Tanzania
Source: Antibiotics (Basel). 2023 Jan 25;12(2):243. doi: 10.3390/antibiotics12020243 (PMC9952761; doi:10.3390/antibiotics12020243)
Supplement: Supplementary file 1 [file antibiotics-12-00243-s001.zip]

Archive with 1 entries (1 files):
- antibiotics-1991464-supplementary.pdf
